# Supplementary material for: Patient Self-Performed Point-of-Care Ultrasound: Using Communication Technologies to Empower Patient Self-Care
Source: Diagnostics (Basel). 2022 Nov 21;12(11):2884. doi: 10.3390/diagnostics12112884 (PMC9689087; doi:10.3390/diagnostics12112884)
Supplement: Supplementary file 1 [file diagnostics-12-02884-s001.zip]

Archive with 2 entries (2 files):
- Supplementary File S1 Example of Complete Novice Remotely Mentored COVID Screening Lung Exam.mp4
- Supplementary File S2 - Spleen Point Sign.mp4
